# Supplementary material for: The Role of SCL Isoforms in Embryonic Hematopoiesis
Source: Int J Mol Sci. 2023 Mar 29;24(7):6427. doi: 10.3390/ijms24076427 (PMC10094407; doi:10.3390/ijms24076427)
Supplement: Supplementary file 1 [file ijms-24-06427-s001.zip]

Archive with 1 entries (1 files):
- ijms-1944225-supplementary.pdf
